# Supplementary material for: Development of the hyolaryngeal architecture in horseshoe bats: insights into the evolution of the pulse generation for laryngeal echolocation
Source: EvoDevo. 2024 Feb 7;15:2. doi: 10.1186/s13227-024-00221-7 (PMC10851524; doi:10.1186/s13227-024-00221-7)
Supplement: Supplementary file 2 — Additional file 2. The ossification or calcification sequence of the craniocervical elements in all specimens of Rhinolophus sp. and Mus musculus, examined this study. [file 13227_2024_221_MOESM2_ESM.xlsx]

## Sheet: Sheet1
Bony elements	Rhinolophus sp.	Mus musculus
Maxilla	1	1
Dentary	1	1
Premaxilla	2	1
Palatine	2	1
Frontal	3	1
Parietal	3	1
Squamosal	4	3
Pterygoid	4	1
Basioccipital	4	1
Supraoccipital	4	7
Ectotympanic	4	4
Goniale	4	8
Nasal	5	5
Jugal	5	2
Lacrimal	5	6
Vomer	5	1
Basisphenoid	5	3
Alisphenoid	5	1
Exoccipital	5	1
Stylohyal	5	10
Petrosal	6	9
Orbitosphenoid	7	8
Presphenoid	8	9
Thyrohyal	8	12
Epihyal	8	11
Basihyal	9	8
Ceratohyal	9
Cricoid cartilage	9	12
Thyroid cartilage	9	11
Arytenoid cartilage	9
Coniculate cartilage	10
Lateral tracheal chamber	10
Dorsal tracheal chamber	11
