# Supplementary material for: Development of the hyolaryngeal architecture in horseshoe bats: insights into the evolution of the pulse generation for laryngeal echolocation
Source: EvoDevo. 2024 Feb 7;15:2. doi: 10.1186/s13227-024-00221-7 (PMC10851524; doi:10.1186/s13227-024-00221-7)
Supplement: Supplementary file 3 — Additional file 3. The relative timing of the ossification or calcification of the craniocervical elements in all specimens of Rhinolophus sp. and Mus musculus, examined this study. [file 13227_2024_221_MOESM3_ESM.xlsx]

## Sheet: Sheet1
Bony element	Rhinolophus sp.	Mus musculus
Maxilla	0	0
Dentary	0	0
Premaxilla	0.1	0
Palatine	0.1	0
Frontal	0.2	0
Parietal	0.2	0
Squamosal	0.3	0.181818
Pterygoid	0.3	0
Basioccipital	0.3	0
Supraoccipital	0.3	0.545455
Ectotympanic	0.3	0.272727
Goniale	0.3	0.636364
Nasal	0.4	0.363636
Jugal	0.4	0.0909091
Lacrimal	0.4	0.454545
Vomer	0.4	0
Basisphenoid	0.4	0.181818
Alisphenoid	0.4	0
Exoccipital	0.4	0
Stylohyal	0.4	0.818182
Petrosal	0.5	0.727273
Orbitosphenoid	0.6	0.636364
Presphenoid	0.7	0.727273
Thyrohyal	0.7	1
Epihyal	0.7	0.909091
Basihyal	0.8	0.636364
Ceratohyal	0.8
Cricoid cartilage	0.8	1
Thyroid cartilage	0.8	0.909091
Arytenoid cartilage	0.8
Coniculate cartilage	0.9
Lateral tracheal chamber	0.9
Dorsal tracheal chamber	1
